# Supplementary material for: Economic policy uncertainty and presidential approval: Evidence from Latin America
Source: PLoS One. 2021 Mar 15;16(3):e0248432. doi: 10.1371/journal.pone.0248432 (PMC7959373; doi:10.1371/journal.pone.0248432)
Supplement: S1 File — (ZIP) [file pone.0248432.s001.zip]

Archive with 6 entries (5 files):
- datacode/
- datacode/figures.do
- datacode/figures_data.dta
- datacode/readme.docx
- datacode/table3.do
- datacode/table3_data.dta
